# Supplementary material for: Comparative analysis of bioinformatics tools to characterize SARS-CoV-2 subgenomic RNAs
Source: Life Sci Alliance. 2023 Sep 25;6(12):e202302017. doi: 10.26508/lsa.202302017 (PMC10520259; doi:10.26508/lsa.202302017)
Supplement: Supplementary file 1 [file LSA-2023-02017_TableS1.xlsx]

## Sheet: Suppl. Table 1.
Sample	Ct SARS-CoV-2 (Orf1ab/E/N)			#fragments	Avg. Coverage	%1,000X
6264_1_T0	31.18	29.14	29.76	519696	6820.14	93.68
6264_2_T0				534165	7008.99	94.28
6265_1_24h	22.94	20.54	20.48	448233	6994.52	98.37
6265_2_24h				508868	7034.51	98.37
6266_1_48h	20.18	18.08	18.1	491089	6096.84	93.45
6266_2_48h				453015	7034.74	94.31
6267_1_72h	16.8	14.75	15.09	421872	6977.04	98.15
6267_2_72h				495927	7026.48	98.37
6268_1_96h	16.17	11.15	14.37	495827	7003.38	98.8
6268_2_96h				566728	7018.84	98.65
Suppl. Table 1. Cycle threshold (Ct) values, number of starting sequenced fragments, average coverage and percentage of bases covered by at least 1,000 reads for each replicate and each time point.
Copies	Cq
2*10^8	9.5
2*10^7	13
2*10^6	16.9
2*10^5	20.5
2*10^4	23.9133
2*10^3	28.8
2*10^2	31.5133
2*10^1	36.175
