# Supplementary material for: Comparative analysis of bioinformatics tools to characterize SARS-CoV-2 subgenomic RNAs
Source: Life Sci Alliance. 2023 Sep 25;6(12):e202302017. doi: 10.26508/lsa.202302017 (PMC10520259; doi:10.26508/lsa.202302017)
Supplement: Supplementary file 2 [file LSA-2023-02017_TableS2.xls]

## Sheet: A-Supporting_fragments_on_total
Suppl. Table 2 - In table A the total number of supporting c- anc nc-sgRNAs is reported for each sofware in each sample. Moreover, the percentage on the total sequenced fragments is calculated. In the bottom tables B and C are reported the intraclass correlation (ICC) and the relative p-value calculated among replicates on total of fragments and on fragments supporting c-sgRNAs.
Total sequenced fragments			421872
A
Sample	#Total supporting fragments sgRNA			% total fragments supporting sgRNA			Supporting Fragments c-sgRNA			% fragments supporting canonical sgRNA			Supporting Fragments nc-sgRNA			% fragments supporting nc-sgRNA
	Periscope	LeTRS	sgDI-tector	Periscope	LeTRS	sgDI-tector	Periscope	LeTRS	sgDI-tector	Periscope	LeTRS	sgDI-tector	Periscope	LeTRS	sgDI-tector	Periscope	LeTRS	sgDI-tector
6264_1_T0	1118	1092	1054	0.00265009	0.00258846	0.00249839	1093	1083	1050	0.00259083	0.00256713	0.00248891	25	9	4	5.92597e-05	2.13335e-05	9.48155e-06
6264_2_T0	1653	1598	1575	0.00391825	0.00378788	0.00373336	1569	1579	1571	0.00371914	0.00374284	0.00372388	84	19	4	0.000199113	4.50374e-05	9.48155e-06
6265_1_24h	5667	3948	5608	0.013433	0.00935829	0.0132931	5621	3866	5542	0.0133239	0.00916392	0.0131367	46	82	66	0.000109038	0.000194372	0.000156446
6265_2_24h	4632	4629	4551	0.0109796	0.0109725	0.0107876	4586	4563	4487	0.0108706	0.0108161	0.0106359	46	66	64	0.000109038	0.000156446	0.000151705
6266_1_48h	8111	6816	7869	0.0192262	0.0161566	0.0186526	8055	6766	7813	0.0190935	0.016038	0.0185198	56	50	56	0.000132742	0.000118519	0.000132742
6266_2_48h	10997	10209	10897	0.0260671	0.0241993	0.0258301	10927	10097	10784	0.0259012	0.0239338	0.0255623	70	112	113	0.000165927	0.000265483	0.000267854
6267_1_72h	6039	4741	5984	0.0143148	0.011238	0.0141844	5979	4641	5895	0.0141725	0.011001	0.0139734	60	100	89	0.000142223	0.000237039	0.000210964
6267_2_72h	5072	5054	4976	0.0120226	0.0119799	0.011795	5015	4990	4911	0.0118875	0.0118282	0.011641	57	64	65	0.000135112	0.000151705	0.000154075
6268_1_96h	6090	4638	6008	0.0144357	0.0109939	0.0142413	6026	4525	5916	0.014284	0.010726	0.0140232	64	113	92	0.000151705	0.000267854	0.000218076
6268_2_96h	5017	5001	4924	0.0118922	0.0118543	0.0116718	4965	4931	4851	0.011769	0.0116884	0.0114987	52	70	73	0.00012326	0.000165927	0.000173038
B							C
#Total supporting fragments sgRNA							# fragments supporting canonical sgRNA
		t0	24h	48h	72h	96h			t0	24h	48h	72h	96h
Periscope_ICC		0.866					Periscope_ICC		0.868
Periscope_ pval		p=0.018					Periscope_ pval		p=0.018
LeTRS_ICC		0.83					LeTRS_ICC		0.831
LeTRS_ pval		p=0.0123					LeTRS_ pval		p=0.0127
sgDI-tector_ICC		0.853					sgDI-tector_ICC		0.855
sgDI-tector_ pval		p=0.022					sgDI-tector_ pval		p=0.0214
