# Supplementary material for: Comparative analysis of bioinformatics tools to characterize SARS-CoV-2 subgenomic RNAs
Source: Life Sci Alliance. 2023 Sep 25;6(12):e202302017. doi: 10.26508/lsa.202302017 (PMC10520259; doi:10.26508/lsa.202302017)
Supplement: Supplementary file 3 [file LSA-2023-02017_TableS3.xls]

## Sheet: A-Supporting_fragments_c-sgRNA
Suppl. Table 3 - In the table the total number of supporting both c- for each ORF and for each sofware in each sample is reported. Moreover, the percentage on the total number of fragments is calculated.
Sample	Canonical sgRNAs	Supporting Fragments c-sgRNA			% fragments supporting canonical sgRNA
		Periscope	LeTRS	sgDI-tector	Periscope	LeTRS	sgDI-tector
6264_1_T0_NT	ORF 1AB	-	-	-	-	-	-
	ORF S	303	308	295	0.000718227	0.000730079	0.000699264
	ORF 3A	10	3	3	2.37039e-05	7.11116e-06	7.11116e-06
	ORF E	22	25	15	5.21485e-05	5.92597e-05	3.55558e-05
	ORF M	282	278	282	0.000668449	0.000658968	0.000668449
	ORF 6	59	62	61	0.000139853	0.000146964	0.000144594
	ORF 7A	2	-	-	4.74077e-06	-	-
	ORF 7B	-	-	-	-	-	-
	ORF 8	-	-	-	-	-	-
	ORF 10	-	-	-	-	-	-
	ORF N	415	407	394	0.000983711	0.000964748	0.000933933
6264_2_T0_NT	ORF 1AB	-	-	-	-	-	-
	ORF S	304	306	304	0.000720598	0.000725338	0.000720598
	ORF 3A	1	1	1	2.37039e-06	2.37039e-06	2.37039e-06
	ORF E	56	58	32	0.000132742	0.000137482	7.58524e-05
	ORF M	512	509	537	0.00121364	0.00120653	0.0012729
	ORF 6	103	110	110	0.00024415	0.000260743	0.000260743
	ORF 7A	1	1	1	2.37039e-06	2.37039e-06	2.37039e-06
	ORF 7B	-	-	-	-	-	-
	ORF 8	-	-	-	-	-	-
	ORF 10	-	-	-	-	-	-
	ORF N	592	594	586	0.00140327	0.00140801	0.00138905
6265_1_24h_NT	ORF 1AB	1	-	-	2.37039e-06	-	-
	ORF S	700	690	695	0.00165927	0.00163557	0.00164742
	ORF 3A	9	8	5	2.13335e-05	1.89631e-05	1.18519e-05
	ORF E	54	55	29	0.000128001	0.000130371	6.87412e-05
	ORF M	1670	600	1661	0.00395855	0.00142223	0.00393721
	ORF 6	406	413	392	0.000962377	0.00097897	0.000929192
	ORF 7A	39	39	25	9.24451e-05	9.24451e-05	5.92597e-05
	ORF 7B	-	-	-	-	-	-
	ORF 8	-	-	-	-	-	-
	ORF 10	-	-	-	-	-	-
	ORF N	2742	2061	2735	0.0064996	0.00488537	0.00648301
6265_2_24h_NT	ORF 1AB	1	-	-	2.37039e-06	-	-
	ORF S	583	589	582	0.00138194	0.00139616	0.00137957
	ORF 3A	10	9	5	2.37039e-05	2.13335e-05	1.18519e-05
	ORF E	63	62	33	0.000149334	0.000146964	7.82228e-05
	ORF M	1105	1099	1106	0.00261928	0.00260506	0.00262165
	ORF 6	304	303	282	0.000720598	0.000718227	0.000668449
	ORF 7A	45	43	25	0.000106667	0.000101927	5.92597e-05
	ORF 7B	-	-	-	-	-	-
	ORF 8	2	2	1	4.74077e-06	4.74077e-06	2.37039e-06
	ORF 10	-	-	-	-	-	-
	ORF N	2473	2456	2453	0.00586197	0.00582167	0.00581456
6266_1_48h_NT	ORF 1AB	-	-	-	-	-	-
	ORF S	883	862	852	0.00209305	0.00204327	0.00201957
	ORF 3A	5	5	3	1.18519e-05	1.18519e-05	7.11116e-06
	ORF E	100	100	51	0.000237039	0.000237039	0.00012089
	ORF M	1281	85	1255	0.00303647	0.000201483	0.00297484
	ORF 6	610	611	593	0.00144594	0.00144831	0.00140564
	ORF 7A	38	34	16	9.00747e-05	8.05932e-05	3.79262e-05
	ORF 7B	-	8	9	-	1.89631e-05	2.13335e-05
	ORF 8	-	-	-	-	-	-
	ORF 10	-	-	-	-	-	-
	ORF N	5138	5061	5034	0.012179	0.0119965	0.0119325
6266_2_48h_NT	ORF 1AB	-	-	-	-	-	-
	ORF S	1046	1032	1030	0.00247943	0.00244624	0.0024415
	ORF 3A	4	5	3	9.48155e-06	1.18519e-05	7.11116e-06
	ORF E	102	100	60	0.000241779	0.000237039	0.000142223
	ORF M	1641	901	1640	0.00388981	0.00213572	0.00388744
	ORF 6	795	793	788	0.00188446	0.00187972	0.00186787
	ORF 7A	51	49	31	0.00012089	0.000116149	7.3482e-05
	ORF 7B	-	10	9	-	2.37039e-05	2.13335e-05
	ORF 8	2	2	1	4.74077e-06	4.74077e-06	2.37039e-06
	ORF 10	-	-	-	-	-	-
	ORF N	7286	7205	7222	0.0172706	0.0170786	0.0171189
6267_1_72h_NT	ORF 1AB	-	-	-	-	-	-
	ORF S	994	984	990	0.00235616	0.00233246	0.00234668
	ORF 3A	12	12	7	2.84446e-05	2.84446e-05	1.65927e-05
	ORF E	64	64	38	0.000151705	0.000151705	9.00747e-05
	ORF M	2027	2015	2024	0.00480477	0.00477633	0.00479766
	ORF 6	380	384	372	0.000900747	0.000910229	0.000881784
	ORF 7A	58	54	34	0.000137482	0.000128001	8.05932e-05
	ORF 7B	-	1	7	-	2.37039e-06	1.65927e-05
	ORF 8	-	-	-	-	-	-
	ORF 10	-	-	-	-	-	-
	ORF N	2444	1127	2423	0.00579323	0.00267143	0.00574345
6267_2_72h_NT	ORF 1AB	-	-	-	-	-	-
	ORF S	724	729	718	0.00171616	0.00172801	0.00170194
	ORF 3A	18	17	10	4.2667e-05	4.02966e-05	2.37039e-05
	ORF E	78	78	41	0.00018489	0.00018489	9.71859e-05
	ORF M	1505	1501	1508	0.00356743	0.00355795	0.00357454
	ORF 6	347	352	334	0.000822524	0.000834376	0.000791709
	ORF 7A	51	49	29	0.00012089	0.000116149	6.87412e-05
	ORF 7B	-	1	6	-	2.37039e-06	1.42223e-05
	ORF 8	1	1	1	2.37039e-06	2.37039e-06	2.37039e-06
	ORF 10	-	-	-	-	-	-
	ORF N	2291	2262	2264	0.00543056	0.00536182	0.00536656
6268_1_96h_NT	ORF 1AB	-	-	-	-	-	-
	ORF S	819	814	801	0.00194135	0.0019295	0.00189868
	ORF 3A	14	16	8	3.31854e-05	3.79262e-05	1.89631e-05
	ORF E	73	74	39	0.000173038	0.000175409	9.24451e-05
	ORF M	2177	708	2182	0.00516033	0.00167823	0.00517218
	ORF 6	411	404	393	0.000974229	0.000957636	0.000931562
	ORF 7A	66	62	35	0.000156446	0.000146964	8.29636e-05
	ORF 7B	-	1	6	-	2.37039e-06	1.42223e-05
	ORF 8	1	1	1	2.37039e-06	2.37039e-06	2.37039e-06
	ORF 10	-	-	-	-	-	-
	ORF N	2465	2445	2451	0.005843	0.0057956	0.00580982
6268_2_96h_NT	ORF 1AB	2	-	-	4.74077e-06	-	-
	ORF S	756	752	747	0.00179201	0.00178253	0.00177068
	ORF 3A	16	15	8	3.79262e-05	3.55558e-05	1.89631e-05
	ORF E	92	93	53	0.000218076	0.000220446	0.000125631
	ORF M	1520	1510	1516	0.00360299	0.00357928	0.00359351
	ORF 6	347	347	334	0.000822524	0.000822524	0.000791709
	ORF 7A	55	52	29	0.000130371	0.00012326	6.87412e-05
	ORF 7B	-	4	5	-	9.48155e-06	1.18519e-05
	ORF 8	-	-	-	-	-	-
	ORF 10	-	-	-	-	-	-
	ORF N	2177	2158	2159	0.00516033	0.0051153	0.00511767
