# Supplementary material for: Comparative analysis of bioinformatics tools to characterize SARS-CoV-2 subgenomic RNAs
Source: Life Sci Alliance. 2023 Sep 25;6(12):e202302017. doi: 10.26508/lsa.202302017 (PMC10520259; doi:10.26508/lsa.202302017)
Supplement: Supplementary file 4 [file LSA-2023-02017_TableS4.xls]

## Sheet: B-Supporting_fragments_on_sgRNA
Suppl. Table 4 - In the table the total number of supporting both c- anc nc-sgRNAs is reported for each sofware in each sample. Moreover, the percentage of c- and nc-sgRNAs calculated on the total number of fragments supporting sgRNAs is reported.
Sample	#Total supporting fragments sgRNA			% fragments supporting canonical sgRNA			% fragments supporting nc-sgRNA
	Periscope	LeTRS	sgDI-tector	Periscope	LeTRS	sgDI-tector	Periscope	LeTRS	sgDI-tector
6264_1_T0	1118	1092	1054	0.977639	0.991758	0.996205	0.0223614	0.00824176	0.00379507
6264_2_T0	1653	1598	1575	0.949183	0.98811	0.99746	0.0508167	0.0118899	0.00253968
6265_1_24h	5667	3948	5608	0.991883	0.97923	0.988231	0.00811717	0.02077	0.0117689
6265_2_24h	4632	4629	4551	0.990069	0.985742	0.985937	0.00993092	0.0142579	0.0140628
6266_1_48h	8111	6816	7869	0.993096	0.992664	0.992883	0.0069042	0.00733568	0.00711653
6266_2_48h	10997	10209	10897	0.993635	0.989029	0.98963	0.00636537	0.0109707	0.0103698
6267_1_72h	6039	4741	5984	0.990065	0.978907	0.985127	0.00993542	0.0210926	0.014873
6267_2_72h	5072	5054	4976	0.988762	0.987337	0.986937	0.0112382	0.0126632	0.0130627
6268_1_96h	6090	4638	6008	0.989491	0.975636	0.984687	0.010509	0.0243639	0.0153129
6268_2_96h	5017	5001	4924	0.989635	0.986003	0.985175	0.0103648	0.0139972	0.0148253
