# Supplementary material for: Comparative analysis of bioinformatics tools to characterize SARS-CoV-2 subgenomic RNAs
Source: Life Sci Alliance. 2023 Sep 25;6(12):e202302017. doi: 10.26508/lsa.202302017 (PMC10520259; doi:10.26508/lsa.202302017)
Supplement: Supplementary file 5 [file LSA-2023-02017_TableS5.xls]

## Sheet: B-Supporting_fragments_nc-sgRNA
Suppl. Table 5 - In the table the total number of supporting nc- for each breakpoint and for each sofware in each sample is reported. Moreover, the number of software identifing the position is calculated.
Sample	chromosome	start	end	ORF	Periscope	leTRS	sgDI	# software
6264_1_T0_NT	MN908947.3	137	157		0	0	0	0
	MN908947.3	223	257		1	0	0	1
	MN908947.3	8737	8759	ORF 1AB	0	0	0	0
	MN908947.3	10626	10653	ORF 1AB	3	3	3	3
	MN908947.3	13664	13691	ORF 1AB	1	1	1	3
	MN908947.3	21500	21520	ORF 1AB	1	0	0	1
	MN908947.3	21624	21644	ORF S	0	0	0	0
	MN908947.3	22271	22291	ORF S	15	0	0	1
	MN908947.3	26411	26432	ORF E	0	3	0	1
	MN908947.3	26433	26471	ORF E	0	2	0	1
	MN908947.3	26487	26515		4	0	0	1
	MN908947.3	26907	26935	ORF M	0	0	0	0
	MN908947.3	27129	27149	ORF M	0	0	0	0
	MN908947.3	27751	27779	ORF 7A	0	0	0	0
	MN908947.3	27751	27779	ORF 7B	0	0	0	0
6264_2_T0_NT	MN908947.3	137	157		1	0	0	1
	MN908947.3	223	257		1	0	0	1
	MN908947.3	8737	8759	ORF 1AB	2	0	2	2
	MN908947.3	10626	10653	ORF 1AB	0	0	0	0
	MN908947.3	13664	13691	ORF 1AB	0	0	0	0
	MN908947.3	21500	21520	ORF 1AB	0	0	0	0
	MN908947.3	21624	21644	ORF S	1	0	0	1
	MN908947.3	22271	22291	ORF S	41	0	0	1
	MN908947.3	26411	26432	ORF E	0	1	0	1
	MN908947.3	26433	26471	ORF E	0	5	0	1
	MN908947.3	26487	26515		24	0	0	1
	MN908947.3	26907	26935	ORF M	11	11	0	2
	MN908947.3	27129	27149	ORF M	1	0	0	1
	MN908947.3	27751	27779	ORF 7A	1	1	1	3
	MN908947.3	27751	27779	ORF 7B	1	1	1	3
6265_1_24h_NT	MN908947.3	2	22		0	0	0	0
	MN908947.3	130	168		2	0	1	2
	MN908947.3	231	261		0	0	0	0
	MN908947.3	2783	2821	ORF 1AB	2	5	5	3
	MN908947.3	2858	2878	ORF 1AB	0	1	1	2
	MN908947.3	3805	3828	ORF 1AB	1	0	1	2
	MN908947.3	4007	4032	ORF 1AB	1	1	1	3
	MN908947.3	4569	4595	ORF 1AB	1	1	1	3
	MN908947.3	5775	5802	ORF 1AB	1	1	1	3
	MN908947.3	11152	11172	ORF 1AB	0	0	0	0
	MN908947.3	11768	11790	ORF 1AB	1	1	1	3
	MN908947.3	11829	11853	ORF 1AB	0	0	0	0
	MN908947.3	12955	12984	ORF 1AB	0	0	0	0
	MN908947.3	13654	13676	ORF 1AB	0	0	0	0
	MN908947.3	14651	14681	ORF 1AB	1	0	1	2
	MN908947.3	15766	15786	ORF 1AB	0	0	0	0
	MN908947.3	16025	16045	ORF 1AB	0	0	0	0
	MN908947.3	16410	16438	ORF 1AB	1	0	1	2
	MN908947.3	18543	18566	ORF 1AB	0	0	0	0
	MN908947.3	18930	18953	ORF 1AB	0	0	0	0
	MN908947.3	19101	19140	ORF 1AB	2	1	3	3
	MN908947.3	20296	20331	ORF 1AB	0	0	0	0
	MN908947.3	20824	20857	ORF 1AB	0	0	0	0
	MN908947.3	21042	21077	ORF 1AB	1	10	10	3
	MN908947.3	21295	21321	ORF 1AB	1	1	1	3
	MN908947.3	21464	21484	ORF 1AB	0	1	0	1
	MN908947.3	21519	21548	ORF 1AB	0	1	0	1
	MN908947.3	21558	21586	ORF S	2	1	2	3
	MN908947.3	21592	21612	ORF S	0	0	0	0
	MN908947.3	21625	21645	ORF S	0	0	0	0
	MN908947.3	22039	22070	ORF S	0	0	0	0
	MN908947.3	22171	22193	ORF S	1	1	3	3
	MN908947.3	22266	22288	ORF S	2	1	0	2
	MN908947.3	22511	22533	ORF S	1	1	2	3
	MN908947.3	22540	22569	ORF S	2	1	0	2
	MN908947.3	23423	23443	ORF S	0	0	0	0
	MN908947.3	23837	23865	ORF S	1	1	1	3
	MN908947.3	23912	23940	ORF S	0	0	0	0
	MN908947.3	25569	25589	ORF 3A	1	0	0	1
	MN908947.3	25645	25669	ORF 3A	1	1	1	3
	MN908947.3	25789	25814	ORF 3A	0	0	0	0
	MN908947.3	26411	26432	ORF E	0	7	0	1
	MN908947.3	26433	26518	ORF E	4	15	0	2
	MN908947.3	26855	26875	ORF M	1	0	0	1
	MN908947.3	26901	26921	ORF M	1	0	0	1
	MN908947.3	27407	27427	ORF 7A	0	0	0	0
	MN908947.3	27663	27683	ORF 7A	1	0	0	1
	MN908947.3	27748	27779	ORF 7A	3	13	13	3
	MN908947.3	27748	27779	ORF 7B	3	13	13	3
	MN908947.3	27782	27814	ORF 7B	1	0	0	1
	MN908947.3	28122	28142	ORF 8	0	0	0	0
	MN908947.3	28194	28231	ORF 8	1	0	0	1
	MN908947.3	28272	28296	ORF N	1	1	1	3
	MN908947.3	28373	28393	ORF N	1	0	0	1
	MN908947.3	29001	29025	ORF N	0	0	0	0
	MN908947.3	29544	29588	ORF10	3	2	2	3
6265_2_24h_NT	MN908947.3	2	22		1	0	0	1
	MN908947.3	130	168		0	0	0	0
	MN908947.3	231	261		2	0	0	1
	MN908947.3	2783	2821	ORF 1AB	1	2	2	3
	MN908947.3	2858	2878	ORF 1AB	0	0	0	0
	MN908947.3	3805	3828	ORF 1AB	0	0	0	0
	MN908947.3	4007	4032	ORF 1AB	0	0	0	0
	MN908947.3	4569	4595	ORF 1AB	1	2	2	3
	MN908947.3	5775	5802	ORF 1AB	0	0	0	0
	MN908947.3	11152	11172	ORF 1AB	1	0	0	1
	MN908947.3	11768	11790	ORF 1AB	0	0	0	0
	MN908947.3	11829	11853	ORF 1AB	1	1	1	3
	MN908947.3	12955	12984	ORF 1AB	1	1	1	3
	MN908947.3	13654	13676	ORF 1AB	0	1	1	2
	MN908947.3	14651	14681	ORF 1AB	2	1	2	3
	MN908947.3	15766	15786	ORF 1AB	1	0	0	1
	MN908947.3	16025	16045	ORF 1AB	1	0	0	1
	MN908947.3	16410	16438	ORF 1AB	0	0	0	0
	MN908947.3	18543	18566	ORF 1AB	1	1	1	3
	MN908947.3	18930	18953	ORF 1AB	1	1	1	3
	MN908947.3	19101	19140	ORF 1AB	0	0	0	0
	MN908947.3	20296	20331	ORF 1AB	1	2	2	3
	MN908947.3	20824	20857	ORF 1AB	1	1	1	3
	MN908947.3	21042	21077	ORF 1AB	2	9	10	3
	MN908947.3	21295	21321	ORF 1AB	0	0	0	0
	MN908947.3	21464	21484	ORF 1AB	0	0	0	0
	MN908947.3	21519	21548	ORF 1AB	0	1	0	1
	MN908947.3	21558	21586	ORF S	0	0	3	1
	MN908947.3	21592	21612	ORF S	1	0	0	1
	MN908947.3	21625	21645	ORF S	1	0	0	1
	MN908947.3	22039	22070	ORF S	2	1	2	3
	MN908947.3	22171	22193	ORF S	0	0	0	0
	MN908947.3	22266	22288	ORF S	0	0	0	0
	MN908947.3	22511	22533	ORF S	0	0	0	0
	MN908947.3	22540	22569	ORF S	0	0	0	0
	MN908947.3	23423	23443	ORF S	1	0	0	1
	MN908947.3	23837	23865	ORF S	0	0	0	0
	MN908947.3	23912	23940	ORF S	1	2	1	3
	MN908947.3	25569	25589	ORF 3A	0	0	0	0
	MN908947.3	25645	25669	ORF 3A	1	1	1	3
	MN908947.3	25789	25814	ORF 3A	1	1	1	3
	MN908947.3	26411	26432	ORF E	0	2	0	1
	MN908947.3	26433	26518	ORF E	7	6	0	2
	MN908947.3	26855	26875	ORF M	0	0	0	0
	MN908947.3	26901	26921	ORF M	0	0	0	0
	MN908947.3	27407	27427	ORF 7A	1	0	0	1
	MN908947.3	27663	27683	ORF 7A	1	0	0	1
	MN908947.3	27748	27779	ORF 7A	3	14	15	3
	MN908947.3	27748	27779	ORF 7B	3	14	15	3
	MN908947.3	27782	27814	ORF 7B	3	0	0	1
	MN908947.3	28122	28142	ORF 8	1	0	0	1
	MN908947.3	28194	28231	ORF 8	0	1	1	2
	MN908947.3	28272	28296	ORF N	0	0	0	0
	MN908947.3	28373	28393	ORF N	0	0	0	0
	MN908947.3	29001	29025	ORF N	1	1	1	3
	MN908947.3	29544	29588	ORF10	0	0	0	0
6266_1_48h_NT	MN908947.3	127	148		2	2	1	3
	MN908947.3	212	232		0	0	0	0
	MN908947.3	237	275	ORF 1AB	1	0	0	1
	MN908947.3	767	788	ORF 1AB	1	1	1	3
	MN908947.3	2013	2033	ORF 1AB	0	0	0	0
	MN908947.3	2783	2804	ORF 1AB	1	1	1	3
	MN908947.3	3349	3374	ORF 1AB	1	0	2	2
	MN908947.3	3805	3828	ORF 1AB	1	0	2	2
	MN908947.3	4569	4595	ORF 1AB	1	3	3	3
	MN908947.3	5581	5604	ORF 1AB	1	1	1	3
	MN908947.3	5695	5718	ORF 1AB	1	1	1	3
	MN908947.3	5778	5801	ORF 1AB	0	0	0	0
	MN908947.3	6749	6771	ORF 1AB	0	0	0	0
	MN908947.3	8268	8290	ORF 1AB	0	0	0	0
	MN908947.3	8749	8769	ORF 1AB	0	0	0	0
	MN908947.3	8790	8813	ORF 1AB	0	0	0	0
	MN908947.3	10581	10605	ORF 1AB	1	0	1	2
	MN908947.3	11152	11172	ORF 1AB	1	0	0	1
	MN908947.3	11768	11790	ORF 1AB	1	1	1	3
	MN908947.3	12955	12984	ORF 1AB	1	1	1	3
	MN908947.3	14630	14673	ORF 1AB	0	0	0	0
	MN908947.3	15766	15789	ORF 1AB	0	0	0	0
	MN908947.3	16013	16056	ORF 1AB	1	0	0	1
	MN908947.3	17053	17073	ORF 1AB	0	0	0	0
	MN908947.3	17321	17347	ORF 1AB	1	1	1	3
	MN908947.3	18543	18566	ORF 1AB	0	0	0	0
	MN908947.3	18930	18953	ORF 1AB	0	0	0	0
	MN908947.3	19127	19150	ORF 1AB	1	0	0	1
	MN908947.3	19560	19583	ORF 1AB	1	1	1	3
	MN908947.3	20173	20206	ORF 1AB	1	1	1	3
	MN908947.3	20296	20331	ORF 1AB	1	2	2	3
	MN908947.3	20952	20972	ORF 1AB	1	0	0	1
	MN908947.3	21042	21068	ORF 1AB	1	6	6	3
	MN908947.3	21528	21548	ORF 1AB	0	0	0	0
	MN908947.3	21559	21579	ORF S	0	0	1	1
	MN908947.3	21640	21660	ORF S	1	0	0	1
	MN908947.3	22090	22113	ORF S	0	0	0	0
	MN908947.3	22158	22178	ORF S	0	0	0	0
	MN908947.3	22220	22241	ORF S	1	1	0	2
	MN908947.3	22266	22288	ORF S	1	2	3	3
	MN908947.3	22491	22513	ORF S	1	0	1	2
	MN908947.3	22548	22571	ORF S	1	1	1	3
	MN908947.3	22791	22813	ORF S	0	0	0	0
	MN908947.3	23156	23181	ORF S	0	0	0	0
	MN908947.3	23286	23306	ORF S	0	0	0	0
	MN908947.3	23837	23865	ORF S	1	0	1	2
	MN908947.3	23878	23904	ORF S	1	1	1	3
	MN908947.3	25659	25684	ORF 3A	0	0	0	0
	MN908947.3	25842	25868	ORF 3A	0	0	0	0
	MN908947.3	26279	26302	ORF E	2	2	0	2
	MN908947.3	26476	26533	ORF M	3	1	0	2
	MN908947.3	26855	26887	ORF M	1	0	3	2
	MN908947.3	26920	26940	ORF M	1	0	0	1
	MN908947.3	27384	27404	ORF 6	0	0	0	0
	MN908947.3	27384	27404	ORF 7A	0	0	0	0
	MN908947.3	27663	27685	ORF 7A	1	0	0	1
	MN908947.3	27744	27779	ORF 7A	4	8	7	3
	MN908947.3	27744	27779	ORF 7B	4	8	7	3
	MN908947.3	27782	27804	ORF 7B	2	0	0	1
	MN908947.3	28114	28182	ORF 8	2	0	1	2
	MN908947.3	28196	28256	ORF 8	1	1	0	2
	MN908947.3	28272	28296	ORF N	0	0	0	0
	MN908947.3	28719	28743	ORF N	0	0	0	0
	MN908947.3	28750	28773	ORF N	0	0	0	0
	MN908947.3	28865	28885	ORF N	0	0	0	0
	MN908947.3	28955	28979	ORF N	0	0	0	0
	MN908947.3	29338	29364	ORF N	0	0	0	0
	MN908947.3	29366	29394	ORF N	3	2	2	3
	MN908947.3	29430	29452	ORF N	1	0	1	2
	MN908947.3	29564	29608	ORF10	2	1	1	3
6266_2_48h_NT	MN908947.3	127	148		0	0	0	0
	MN908947.3	212	232		1	0	0	1
	MN908947.3	237	275	ORF 1AB	1	0	0	1
	MN908947.3	767	788	ORF 1AB	0	0	0	0
	MN908947.3	2013	2033	ORF 1AB	1	0	0	1
	MN908947.3	2783	2804	ORF 1AB	1	2	2	3
	MN908947.3	3349	3374	ORF 1AB	0	0	0	0
	MN908947.3	3805	3828	ORF 1AB	1	0	1	2
	MN908947.3	4569	4595	ORF 1AB	1	1	1	3
	MN908947.3	5581	5604	ORF 1AB	1	2	2	3
	MN908947.3	5695	5718	ORF 1AB	0	0	0	0
	MN908947.3	5778	5801	ORF 1AB	1	1	1	3
	MN908947.3	6749	6771	ORF 1AB	1	1	1	3
	MN908947.3	8268	8290	ORF 1AB	1	1	1	3
	MN908947.3	8749	8769	ORF 1AB	1	0	0	1
	MN908947.3	8790	8813	ORF 1AB	1	0	2	2
	MN908947.3	10581	10605	ORF 1AB	0	0	0	0
	MN908947.3	11152	11172	ORF 1AB	0	0	0	0
	MN908947.3	11768	11790	ORF 1AB	0	0	0	0
	MN908947.3	12955	12984	ORF 1AB	0	0	0	0
	MN908947.3	14630	14673	ORF 1AB	2	2	5	3
	MN908947.3	15766	15789	ORF 1AB	1	0	1	2
	MN908947.3	16013	16056	ORF 1AB	1	2	2	3
	MN908947.3	17053	17073	ORF 1AB	1	0	0	1
	MN908947.3	17321	17347	ORF 1AB	0	0	0	0
	MN908947.3	18543	18566	ORF 1AB	1	1	1	3
	MN908947.3	18930	18953	ORF 1AB	1	3	3	3
	MN908947.3	19127	19150	ORF 1AB	1	0	0	1
	MN908947.3	19560	19583	ORF 1AB	1	4	3	3
	MN908947.3	20173	20206	ORF 1AB	0	0	0	0
	MN908947.3	20296	20331	ORF 1AB	1	1	1	3
	MN908947.3	20952	20972	ORF 1AB	0	0	0	0
	MN908947.3	21042	21068	ORF 1AB	1	16	16	3
	MN908947.3	21528	21548	ORF 1AB	0	1	0	1
	MN908947.3	21559	21579	ORF S	0	0	2	1
	MN908947.3	21640	21660	ORF S	0	0	0	0
	MN908947.3	22090	22113	ORF S	1	2	2	3
	MN908947.3	22158	22178	ORF S	1	0	0	1
	MN908947.3	22220	22241	ORF S	1	1	0	2
	MN908947.3	22266	22288	ORF S	1	4	5	3
	MN908947.3	22491	22513	ORF S	0	0	0	0
	MN908947.3	22548	22571	ORF S	1	2	1	3
	MN908947.3	22791	22813	ORF S	1	1	1	3
	MN908947.3	23156	23181	ORF S	1	2	2	3
	MN908947.3	23286	23306	ORF S	1	0	0	1
	MN908947.3	23837	23865	ORF S	1	1	1	3
	MN908947.3	23878	23904	ORF S	0	0	0	0
	MN908947.3	25659	25684	ORF 3A	1	3	2	3
	MN908947.3	25842	25868	ORF 3A	1	1	1	3
	MN908947.3	26279	26302	ORF E	1	1	0	2
	MN908947.3	26476	26533	ORF M	3	2	0	2
	MN908947.3	26855	26887	ORF M	1	0	0	1
	MN908947.3	26920	26940	ORF M	0	0	0	0
	MN908947.3	27384	27404	ORF 6	0	1	0	1
	MN908947.3	27384	27404	ORF 7A	0	1	0	1
	MN908947.3	27663	27685	ORF 7A	2	0	0	1
	MN908947.3	27744	27779	ORF 7A	5	21	19	3
	MN908947.3	27744	27779	ORF 7B	5	21	19	3
	MN908947.3	27782	27804	ORF 7B	2	0	0	1
	MN908947.3	28114	28182	ORF 8	3	1	2	3
	MN908947.3	28196	28256	ORF 8	1	2	1	3
	MN908947.3	28272	28296	ORF N	1	3	3	3
	MN908947.3	28719	28743	ORF N	1	0	1	2
	MN908947.3	28750	28773	ORF N	1	0	1	2
	MN908947.3	28865	28885	ORF N	1	0	0	1
	MN908947.3	28955	28979	ORF N	1	0	1	2
	MN908947.3	29338	29364	ORF N	1	1	2	3
	MN908947.3	29366	29394	ORF N	0	0	0	0
	MN908947.3	29430	29452	ORF N	1	0	1	2
	MN908947.3	29564	29608	ORF10	6	3	3	3
6267_1_72h_NT	MN908947.3	120	140		0	0	0	0
	MN908947.3	224	261		1	0	0	1
	MN908947.3	2678	2702	ORF 1AB	1	3	3	3
	MN908947.3	2783	2821	ORF 1AB	1	1	1	3
	MN908947.3	4007	4032	ORF 1AB	1	0	0	1
	MN908947.3	4569	4595	ORF 1AB	1	1	1	3
	MN908947.3	5581	5604	ORF 1AB	1	1	1	3
	MN908947.3	5775	5802	ORF 1AB	2	2	2	3
	MN908947.3	5886	5907	ORF 1AB	1	0	1	2
	MN908947.3	7492	7515	ORF 1AB	1	2	2	3
	MN908947.3	8038	8067	ORF 1AB	1	1	1	3
	MN908947.3	8268	8293	ORF 1AB	0	0	0	0
	MN908947.3	10629	10653	ORF 1AB	1	0	2	2
	MN908947.3	11179	11199	ORF 1AB	1	0	0	1
	MN908947.3	12776	12796	ORF 1AB	1	0	0	1
	MN908947.3	12955	12984	ORF 1AB	1	1	1	3
	MN908947.3	13608	13634	ORF 1AB	0	0	0	0
	MN908947.3	13654	13681	ORF 1AB	0	0	0	0
	MN908947.3	14651	14673	ORF 1AB	0	0	0	0
	MN908947.3	14735	14759	ORF 1AB	1	0	1	2
	MN908947.3	15198	15223	ORF 1AB	1	1	1	3
	MN908947.3	15766	15790	ORF 1AB	1	0	1	2
	MN908947.3	16568	16591	ORF 1AB	0	0	0	0
	MN908947.3	17321	17347	ORF 1AB	1	1	1	3
	MN908947.3	17809	17837	ORF 1AB	1	0	2	2
	MN908947.3	18543	18566	ORF 1AB	1	1	1	3
	MN908947.3	19101	19124	ORF 1AB	1	0	1	2
	MN908947.3	19560	19583	ORF 1AB	0	0	0	0
	MN908947.3	19617	19637	ORF 1AB	0	0	0	0
	MN908947.3	20275	20331	ORF 1AB	2	2	2	3
	MN908947.3	21042	21068	ORF 1AB	1	10	10	3
	MN908947.3	21072	21096	ORF 1AB	1	1	1	3
	MN908947.3	21519	21548	ORF 1AB	0	3	0	1
	MN908947.3	21551	21592	ORF S	3	2	0	2
	MN908947.3	21551	21592	ORF 1AB	3	2	0	2
	MN908947.3	21628	21648	ORF S	0	0	0	0
	MN908947.3	21657	21679	ORF S	1	0	5	2
	MN908947.3	22044	22068	ORF S	1	1	1	3
	MN908947.3	22096	22126	ORF S	0	0	0	0
	MN908947.3	22220	22241	ORF S	1	1	0	2
	MN908947.3	22266	22288	ORF S	2	5	5	3
	MN908947.3	22548	22571	ORF S	1	2	1	3
	MN908947.3	23306	23326	ORF S	0	0	0	0
	MN908947.3	23354	23378	ORF S	0	0	0	0
	MN908947.3	24629	24651	ORF S	0	0	0	0
	MN908947.3	24880	24903	ORF S	1	1	1	3
	MN908947.3	25153	25175	ORF S	1	1	1	3
	MN908947.3	25285	25307	ORF S	0	0	0	0
	MN908947.3	25782	25810	ORF 3A	2	2	2	3
	MN908947.3	26279	26300	ORF E	0	0	0	0
	MN908947.3	26411	26432	ORF E	0	2	0	1
	MN908947.3	26433	26468	ORF E	0	9	0	1
	MN908947.3	26476	26515		6	2	0	2
	MN908947.3	26855	26880	ORF M	1	0	1	2
	MN908947.3	26988	27008	ORF M	0	0	0	0
	MN908947.3	27472	27494	ORF 7A	1	1	0	2
	MN908947.3	27663	27694	ORF 7A	2	0	0	1
	MN908947.3	27748	27779	ORF 7A	2	16	16	3
	MN908947.3	27748	27779	ORF 7B	2	16	16	3
	MN908947.3	27782	27812	ORF 7B	2	0	0	1
	MN908947.3	28122	28160	ORF 8	1	0	0	1
	MN908947.3	28239	28296	ORF 8	0	1	0	1
	MN908947.3	28239	28296	ORF N	0	1	0	1
	MN908947.3	28955	28979	ORF N	0	0	0	0
	MN908947.3	29093	29120	ORF N	1	1	1	3
	MN908947.3	29425	29456	ORF N	1	1	1	3
	MN908947.3	29565	29605	ORF10	1	2	2	3
6267_2_72h_NT	MN908947.3	120	140		1	0	0	1
	MN908947.3	224	261		1	0	0	1
	MN908947.3	2678	2702	ORF 1AB	1	1	1	3
	MN908947.3	2783	2821	ORF 1AB	2	2	2	3
	MN908947.3	4007	4032	ORF 1AB	1	1	1	3
	MN908947.3	4569	4595	ORF 1AB	0	0	0	0
	MN908947.3	5581	5604	ORF 1AB	0	0	0	0
	MN908947.3	5775	5802	ORF 1AB	1	1	1	3
	MN908947.3	5886	5907	ORF 1AB	0	0	0	0
	MN908947.3	7492	7515	ORF 1AB	0	0	0	0
	MN908947.3	8038	8067	ORF 1AB	0	0	0	0
	MN908947.3	8268	8293	ORF 1AB	1	1	1	3
	MN908947.3	10629	10653	ORF 1AB	0	0	0	0
	MN908947.3	11179	11199	ORF 1AB	1	0	0	1
	MN908947.3	12776	12796	ORF 1AB	0	0	0	0
	MN908947.3	12955	12984	ORF 1AB	1	1	1	3
	MN908947.3	13608	13634	ORF 1AB	1	1	1	3
	MN908947.3	13654	13681	ORF 1AB	0	1	1	2
	MN908947.3	14651	14673	ORF 1AB	1	0	1	2
	MN908947.3	14735	14759	ORF 1AB	0	0	0	0
	MN908947.3	15198	15223	ORF 1AB	0	0	0	0
	MN908947.3	15766	15790	ORF 1AB	1	1	2	3
	MN908947.3	16568	16591	ORF 1AB	1	1	1	3
	MN908947.3	17321	17347	ORF 1AB	0	0	0	0
	MN908947.3	17809	17837	ORF 1AB	0	0	0	0
	MN908947.3	18543	18566	ORF 1AB	1	2	2	3
	MN908947.3	19101	19124	ORF 1AB	1	0	2	2
	MN908947.3	19560	19583	ORF 1AB	1	1	1	3
	MN908947.3	19617	19637	ORF 1AB	1	0	0	1
	MN908947.3	20275	20331	ORF 1AB	1	0	1	2
	MN908947.3	21042	21068	ORF 1AB	1	6	6	3
	MN908947.3	21072	21096	ORF 1AB	0	0	0	0
	MN908947.3	21519	21548	ORF 1AB	0	0	0	0
	MN908947.3	21551	21592	ORF S	1	2	2	3
	MN908947.3	21551	21592	ORF 1AB	1	2	2	3
	MN908947.3	21628	21648	ORF S	1	0	0	1
	MN908947.3	21657	21679	ORF S	0	0	0	0
	MN908947.3	22044	22068	ORF S	0	0	0	0
	MN908947.3	22096	22126	ORF S	1	1	3	3
	MN908947.3	22220	22241	ORF S	1	1	0	2
	MN908947.3	22266	22288	ORF S	1	5	6	3
	MN908947.3	22548	22571	ORF S	0	0	0	0
	MN908947.3	23306	23326	ORF S	1	0	0	1
	MN908947.3	23354	23378	ORF S	1	1	1	3
	MN908947.3	24629	24651	ORF S	1	1	1	3
	MN908947.3	24880	24903	ORF S	0	0	0	0
	MN908947.3	25153	25175	ORF S	0	0	0	0
	MN908947.3	25285	25307	ORF S	1	0	1	2
	MN908947.3	25782	25810	ORF 3A	0	0	0	0
	MN908947.3	26279	26300	ORF E	1	1	0	2
	MN908947.3	26411	26432	ORF E	0	2	0	1
	MN908947.3	26433	26468	ORF E	0	1	0	1
	MN908947.3	26476	26515		3	1	0	2
	MN908947.3	26855	26880	ORF M	0	0	0	0
	MN908947.3	26988	27008	ORF M	1	0	0	1
	MN908947.3	27472	27494	ORF 7A	1	1	0	2
	MN908947.3	27663	27694	ORF 7A	3	0	0	1
	MN908947.3	27748	27779	ORF 7A	4	7	9	3
	MN908947.3	27748	27779	ORF 7B	4	7	9	3
	MN908947.3	27782	27812	ORF 7B	3	0	0	1
	MN908947.3	28122	28160	ORF 8	1	0	0	1
	MN908947.3	28239	28296	ORF 8	1	5	2	3
	MN908947.3	28239	28296	ORF N	1	5	2	3
	MN908947.3	28955	28979	ORF N	1	0	1	2
	MN908947.3	29093	29120	ORF N	0	0	0	0
	MN908947.3	29425	29456	ORF N	0	0	0	0
	MN908947.3	29565	29605	ORF10	3	1	1	3
6268_1_96h_NT	MN908947.3	91	111		0	0	0	0
	MN908947.3	132	152		0	0	0	0
	MN908947.3	231	275	ORF 1AB	3	0	0	1
	MN908947.3	2678	2702	ORF 1AB	0	0	0	0
	MN908947.3	2783	2804	ORF 1AB	1	1	1	3
	MN908947.3	3805	3828	ORF 1AB	1	0	1	2
	MN908947.3	3903	3946	ORF 1AB	1	1	1	3
	MN908947.3	4007	4032	ORF 1AB	0	0	0	0
	MN908947.3	4545	4595	ORF 1AB	2	6	6	3
	MN908947.3	5581	5604	ORF 1AB	1	1	1	3
	MN908947.3	5624	5650	ORF 1AB	1	1	1	3
	MN908947.3	5775	5802	ORF 1AB	1	1	1	3
	MN908947.3	6960	6980	ORF 1AB	1	0	0	1
	MN908947.3	10629	10653	ORF 1AB	0	0	0	0
	MN908947.3	11266	11286	ORF 1AB	1	0	0	1
	MN908947.3	11655	11682	ORF 1AB	1	1	1	3
	MN908947.3	12731	12754	ORF 1AB	1	1	1	3
	MN908947.3	12955	12984	ORF 1AB	1	1	1	3
	MN908947.3	13566	13593	ORF 1AB	1	1	2	3
	MN908947.3	13608	13629	ORF 1AB	1	1	0	2
	MN908947.3	13652	13674	ORF 1AB	0	1	1	2
	MN908947.3	14212	14236	ORF 1AB	1	1	1	3
	MN908947.3	14742	14766	ORF 1AB	1	1	1	3
	MN908947.3	17281	17302	ORF 1AB	1	1	1	3
	MN908947.3	17850	17893	ORF 1AB	0	0	0	0
	MN908947.3	18543	18566	ORF 1AB	1	3	3	3
	MN908947.3	19101	19142	ORF 1AB	1	0	6	2
	MN908947.3	19615	19643	ORF 1AB	1	1	0	2
	MN908947.3	20296	20331	ORF 1AB	1	2	2	3
	MN908947.3	20409	20429	ORF 1AB	1	0	0	1
	MN908947.3	20952	20978	ORF 1AB	1	1	1	3
	MN908947.3	21033	21068	ORF 1AB	1	7	7	3
	MN908947.3	21464	21484	ORF 1AB	0	0	0	0
	MN908947.3	21554	21600	ORF S	1	1	2	3
	MN908947.3	21554	21600	ORF 1AB	1	1	2	3
	MN908947.3	21664	21684	ORF S	0	1	0	1
	MN908947.3	22159	22179	ORF S	0	0	0	0
	MN908947.3	22189	22209	ORF S	1	0	0	1
	MN908947.3	22220	22241	ORF S	1	1	0	2
	MN908947.3	22266	22288	ORF S	1	2	3	3
	MN908947.3	22491	22517	ORF S	0	0	0	0
	MN908947.3	22548	22571	ORF S	1	1	1	3
	MN908947.3	22711	22737	ORF S	0	0	0	0
	MN908947.3	22863	22883	ORF S	0	0	1	1
	MN908947.3	23837	23865	ORF S	0	0	0	0
	MN908947.3	23884	23932	ORF S	1	1	1	3
	MN908947.3	25153	25175	ORF S	1	3	3	3
	MN908947.3	25789	25814	ORF 3A	1	1	1	3
	MN908947.3	26272	26302	ORF E	2	1	0	2
	MN908947.3	26403	26432	ORF E	1	5	0	2
	MN908947.3	26433	26471	ORF E	0	11	0	1
	MN908947.3	26476	26524	ORF M	6	4	0	2
	MN908947.3	26855	26880	ORF M	0	0	0	0
	MN908947.3	26907	26935	ORF M	0	0	0	0
	MN908947.3	27052	27072	ORF M	0	0	0	0
	MN908947.3	27128	27148	ORF M	1	0	0	1
	MN908947.3	27288	27314	ORF 6	0	0	0	0
	MN908947.3	27392	27417	ORF 7A	1	1	0	2
	MN908947.3	27663	27685	ORF 7A	1	0	0	1
	MN908947.3	27687	27707	ORF 7A	0	0	0	0
	MN908947.3	27750	27779	ORF 7A	3	16	17	3
	MN908947.3	27750	27779	ORF 7B	3	16	17	3
	MN908947.3	27782	27817	ORF 7B	3	0	0	1
	MN908947.3	28144	28170	ORF 8	1	1	1	3
	MN908947.3	28255	28275	ORF 8	0	5	0	1
	MN908947.3	28255	28275	ORF N	0	5	0	1
	MN908947.3	28913	28963	ORF N	2	0	0	1
	MN908947.3	28984	29008	ORF N	0	0	0	0
	MN908947.3	29147	29171	ORF N	0	0	0	0
	MN908947.3	29564	29605	ORF10	3	2	3	3
6268_2_96h_NT	MN908947.3	91	111		1	0	0	1
	MN908947.3	132	152		1	0	0	1
	MN908947.3	231	275	ORF 1AB	3	1	1	3
	MN908947.3	2678	2702	ORF 1AB	1	1	1	3
	MN908947.3	2783	2804	ORF 1AB	1	2	2	3
	MN908947.3	3805	3828	ORF 1AB	0	0	0	0
	MN908947.3	3903	3946	ORF 1AB	0	1	1	2
	MN908947.3	4007	4032	ORF 1AB	1	1	1	3
	MN908947.3	4545	4595	ORF 1AB	1	3	6	3
	MN908947.3	5581	5604	ORF 1AB	1	1	1	3
	MN908947.3	5624	5650	ORF 1AB	0	0	0	0
	MN908947.3	5775	5802	ORF 1AB	1	1	1	3
	MN908947.3	6960	6980	ORF 1AB	0	0	0	0
	MN908947.3	10629	10653	ORF 1AB	1	0	1	2
	MN908947.3	11266	11286	ORF 1AB	0	0	0	0
	MN908947.3	11655	11682	ORF 1AB	0	0	0	0
	MN908947.3	12731	12754	ORF 1AB	0	0	0	0
	MN908947.3	12955	12984	ORF 1AB	0	0	0	0
	MN908947.3	13566	13593	ORF 1AB	0	0	0	0
	MN908947.3	13608	13629	ORF 1AB	0	0	0	0
	MN908947.3	13652	13674	ORF 1AB	0	0	0	0
	MN908947.3	14212	14236	ORF 1AB	0	0	0	0
	MN908947.3	14742	14766	ORF 1AB	0	0	0	0
	MN908947.3	17281	17302	ORF 1AB	0	0	0	0
	MN908947.3	17850	17893	ORF 1AB	2	1	2	3
	MN908947.3	18543	18566	ORF 1AB	1	1	1	3
	MN908947.3	19101	19142	ORF 1AB	2	0	1	2
	MN908947.3	19615	19643	ORF 1AB	0	0	0	0
	MN908947.3	20296	20331	ORF 1AB	0	0	0	0
	MN908947.3	20409	20429	ORF 1AB	0	0	0	0
	MN908947.3	20952	20978	ORF 1AB	0	0	0	0
	MN908947.3	21033	21068	ORF 1AB	3	8	9	3
	MN908947.3	21464	21484	ORF 1AB	0	1	0	1
	MN908947.3	21554	21600	ORF S	1	1	1	3
	MN908947.3	21554	21600	ORF 1AB	1	1	1	3
	MN908947.3	21664	21684	ORF S	0	0	0	0
	MN908947.3	22159	22179	ORF S	1	0	0	1
	MN908947.3	22189	22209	ORF S	0	0	0	0
	MN908947.3	22220	22241	ORF S	0	0	0	0
	MN908947.3	22266	22288	ORF S	1	3	3	3
	MN908947.3	22491	22517	ORF S	2	1	2	3
	MN908947.3	22548	22571	ORF S	0	0	0	0
	MN908947.3	22711	22737	ORF S	1	1	1	3
	MN908947.3	22863	22883	ORF S	0	0	0	0
	MN908947.3	23837	23865	ORF S	1	1	1	3
	MN908947.3	23884	23932	ORF S	1	1	1	3
	MN908947.3	25153	25175	ORF S	0	0	0	0
	MN908947.3	25789	25814	ORF 3A	0	0	0	0
	MN908947.3	26272	26302	ORF E	1	1	0	2
	MN908947.3	26403	26432	ORF E	0	2	0	1
	MN908947.3	26433	26471	ORF E	0	2	0	1
	MN908947.3	26476	26524	ORF M	4	2	0	2
	MN908947.3	26855	26880	ORF M	1	0	1	2
	MN908947.3	26907	26935	ORF M	1	1	0	2
	MN908947.3	27052	27072	ORF M	1	0	0	1
	MN908947.3	27128	27148	ORF M	0	0	0	0
	MN908947.3	27288	27314	ORF 6	1	1	1	3
	MN908947.3	27392	27417	ORF 7A	0	0	0	0
	MN908947.3	27663	27685	ORF 7A	2	0	0	1
	MN908947.3	27687	27707	ORF 7A	1	0	0	1
	MN908947.3	27750	27779	ORF 7A	2	14	15	3
	MN908947.3	27750	27779	ORF 7B	2	14	15	3
	MN908947.3	27782	27817	ORF 7B	3	0	0	1
	MN908947.3	28144	28170	ORF 8	0	0	0	0
	MN908947.3	28255	28275	ORF 8	0	0	0	0
	MN908947.3	28255	28275	ORF N	0	0	0	0
	MN908947.3	28913	28963	ORF N	1	1	1	3
	MN908947.3	28984	29008	ORF N	1	0	1	2
	MN908947.3	29147	29171	ORF N	1	1	1	3
	MN908947.3	29564	29605	ORF10	1	0	0	1
